# Supplementary material for: Effects of Ingesting Fucoidan Derived from Cladosiphon okamuranus Tokida on Human NK Cells: A Randomized, Double-Blind, Parallel-Group, Placebo-Controlled Pilot Study
Source: Mar Drugs. 2021 Jun 15;19(6):340. doi: 10.3390/md19060340 (PMC8232719; doi:10.3390/md19060340)
Supplement: Supplementary file 1 [file marinedrugs-19-00340-s001.zip]

Archive with 1 entries (1 files):
- marinedrugs-1217213-supplementary.pdf
